# Supplementary material for: Knowledge Is Power: Prior Knowledge Aids Memory for Both Congruent and Incongruent Events, but in Different Ways
Source: J Exp Psychol Gen. 2018 Nov 5;148(2):325–41. doi: 10.1037/xge0000498 (PMC6390882; doi:10.1037/xge0000498)
Supplement: Supplementary file 1 [file Knowledgesupplrev2407.zip]

Archive with 1 entries (1 files):
- Knowledgesupplrev2407.docx
